# Supplementary material for: Diet and Blood Concentrations of Essential and Non-Essential Elements among Rural Residents in Arctic Russia
Source: Nutrients. 2022 Nov 24;14(23):5005. doi: 10.3390/nu14235005 (PMC9738226; doi:10.3390/nu14235005)
Supplement: Supplementary file 1 [file nutrients-14-05005-s001.zip]

Archive with 1 entries (1 files):
- nutrients-2019251-supplementary.pdf
